# Supplementary material for: An Untethered Ring-Shaped Miniature Robot with Axisymmetric Vibrations and Non-axisymmetrically Arranged Feet
Source: Research (Wash D C). 2026 Feb 19;9:1158. doi: 10.34133/research.1158 (PMC12917124; doi:10.34133/research.1158)
Supplement: Supplementary 1 — Notes S1 to S6 Figs. S1 to S13 Tables S1 to S5 Movies S1 to S13 [file research.1158.f1.zip]

Archive with 16 entries (16 files):
- Movie S1.mp4
- Movie S10.mp4
- Movie S11.mp4
- Movie S12.mp4
- Movie S13.mp4
- Movie S2.mp4
- Movie S3.mp4
- Movie S4.mp4
- Movie S5.mp4
- Movie S6.mp4
- Movie S7.mp4
- Movie S8.mp4
- Movie S9.mp4
- SM Figures.zip
- Supplementary Information with highlight.docx
- Supplementary Information with non highlight.docx
